# Supplementary material for: mRNAs sequestered in stress granules recover nearly completely for translation
Source: RNA Biol. 2022 Jul 7;19(1):877–84. doi: 10.1080/15476286.2022.2094137 (PMC9272840; doi:10.1080/15476286.2022.2094137)
Supplement: Supplemental Material [file KRNB_A_2094137_SM2110.zip]

Archive with 2 entries (2 files):
- Supplementary_Das_et_al_final.docx
- Supplementary_Das_et_al_final.pdf
